# Supplementary material for: Prediction of influenza vaccine effectiveness for the influenza season 2017/18 in the US
Source: F1000Res. 2017 Nov 29;6:2067. [Version 1] doi: 10.12688/f1000research.13198.1 (PMC5795273; doi:10.12688/f1000research.13198.1)
Supplement: Supplementary file 1 [file f1000research-6-14319-s0000.tgz › 264afa12-fd9c-464e-828c-90a4b3c53e19.txt]

>A/Victoria/578/2017
>A/Victoria/576/2017
>A/Victoria/573/2017
>A/Victoria/572/2017
>A/Tasmania/006/2017
>A/Brisbane/1008/2017
>A/South Australia/1017/2017
>A/Sydney/1032/2017
>A/Canberra/31/2017
>A/Tasmania/32/2017
>A/Tasmania/30/2017
>A/Tasmania/31/2017
>A/Victoria/587/2017
>A/Victoria/583/2017
>A/Victoria/582/2017
>A/Victoria/581/2017
>A/Victoria/580/2017
>A/Victoria/579/2017
>A/Victoria/575/2017
>A/Victoria/564/2017
>A/Victoria/563/2017
>A/Victoria/559/2017
>A/Victoria/554/2017
>A/Victoria/549/2017
>A/Victoria/548/2017
>A/Victoria/547/2017
>A/Victoria/546/2017
>A/Victoria/545/2017
>A/Victoria/60/2017
>A/Victoria/561/2017
>A/Victoria/560/2017
>A/Victoria/566/2017
>A/Tasmania/37/2017
>A/Tasmania/35/2017
>A/Tasmania/33/2017
>A/Victoria/538/2017
>A/Victoria/534/2017
>A/Victoria/530/2017
>A/Victoria/2081/2017
>A/Victoria/2075/2017
>A/Victoria/2062/2017
>A/Victoria/2060/2017
>A/Townsville/13/2017
>A/Brisbane/121/2017
>A/Townsville/12/2017
>A/Brisbane/116/2017
>A/Brisbane/129/2017
>A/Canberra/1001/2017
>A/Sydney/1085/2017
>A/Sydney/1074/2017
>A/Sydney/1069/2017
>A/Sydney/1068/2017
>A/Sydney/1062/2017
>A/Sydney/1067/2017
>A/Sydney/1066/2017
>A/Tasmania/29/2017
>A/Victoria/619/2017
>A/Victoria/617/2017
>A/Victoria/609/2017
>A/Victoria/605/2017
>A/Victoria/594/2017
>A/Victoria/593/2017
>A/Victoria/589/2017
>A/Victoria/50/2017
>A/Victoria/49/2017
>A/Victoria/48/2017
>A/Victoria/40/2017
>A/Victoria/32/2017
>A/Victoria/29/2017
>A/Victoria/26/2017
>A/Victoria/2055/2017
>A/Victoria/2034/2017
>A/Victoria/1007/2017
>A/Victoria/1006/2017
>A/Tasmania/8/2017
>A/Tasmania/7/2017
>A/Tasmania/28/2017
>A/Tasmania/20/2017
>A/Tasmania/15/2017
>A/Tasmania/13/2017
>A/Tasmania/12/2017
>A/Tasmania/1001/2017
>A/Tasmania/1000/2017
>A/Tasmania/10/2017
>A/Sydney/1046/2017
>A/Sydney/1042/2017
>A/Sydney/1041/2017
>A/Sydney/1039/2017
>A/Sydney/1036/2017
>A/Sydney/1034/2017
>A/Sydney/1033/2017
>A/Sydney/1030/2017
>A/South Australia/224/2017
>A/South Australia/1021/2017
>A/South Australia/1020/2017
>A/South Australia/1019/2017
>A/South Australia/1016/2017
>A/Perth/99/2017
>A/Perth/117/2017
>A/Perth/112/2017
>A/Perth/106/2017
>A/Newcastle/93/2017
>A/Canberra/40/2017
>A/Canberra/38/2017
>A/Canberra/37/2017
>A/Canberra/36/2017
>A/Canberra/35/2017
>A/Canberra/34/2017
>A/Canberra/33/2017
>A/Canberra/32/2017
>A/Canberra/28/2017
>A/Brisbane/1011/2017
>A/Brisbane/1010/2017
>A/Brisbane/1009/2017
>A/Victoria/612/2017
>A/Victoria/596/2017
>A/Perth/110/2017
>A/Tasmania/39/2017
>A/Tasmania/38/2017
>A/Victoria/56/2017
>A/Victoria/54/2017
>A/Victoria/47/2017
>A/Victoria/46/2017
>A/Victoria/45/2017
>A/Victoria/43/2017
>A/Victoria/42/2017
>A/Victoria/37/2017
>A/Victoria/34/2017
>A/Victoria/33/2017
>A/Tasmania/27/2017
>A/Tasmania/26/2017
>A/Tasmania/25/2017
>A/Tasmania/23/2017
>A/Tasmania/19/2017
>A/Tasmania/14/2017
>A/Tasmania/900/2017
>A/South Australia/208/2017
>A/South Australia/207/2017
>A/South Australia/203/2017
>A/South Australia/195/2017
>A/Victoria/58/2017
>A/Victoria/53/2017
>A/Tasmania/21/2017
>A/Tasmania/18/2017
>A/Tasmania/17/2017
>A/Tasmania/3/2017
>A/South Australia/209/2017
>A/Victoria/1005/2017
>A/Victoria/2039/2017
>A/Victoria/2038/2017
>A/Victoria/2037/2017
>A/Victoria/2035/2017
>A/Canberra/25/2017
>A/Victoria/2040/2017
>A/Victoria/2036/2017
>A/Victoria/533/2017
>A/Victoria/21/2017
>A/South Australia/185/2017
>A/South Australia/182/2017
>A/Sydney/1021/2017
>A/Sydney/1017/2017
>A/South Australia/1007/2017
>A/South Australia/1006/2017
>A/Victoria/25/2017
>A/Victoria/541/2017
>A/Victoria/540/2017
>A/Victoria/531/2017
>A/Victoria/528/2017
>A/Victoria/527/2017
>A/Victoria/518/2017
>A/Victoria/513/2017
>A/South Australia/187/2017
>A/Victoria/2044/2017
>A/Victoria/2043/2017
>A/Victoria/537/2017
>A/Victoria/517/2017
>A/Sydney/154/2017
>A/Victoria/519/2017
>A/Victoria/22/2017
>A/Sydney/141/2017
>A/Victoria/2500/2017
>A/Victoria/23/2017
>A/Newcastle/75/2017
>A/Newcastle/74/2017
>A/Newcastle/73/2017
>A/Newcastle/72/2017
>A/Newcastle/55/2017
>A/Newcastle/77/2017
>A/Brisbane/29/2017
>A/Brisbane/1026/2017
>A/Sydney/1048/2017
>A/Canberra/44/2017
>A/Victoria/654/2017
>A/Victoria/2093/2017
>A/Victoria/2087/2017
>A/Victoria/2080/2017
>A/Canberra/49/2017
>A/Victoria/627/2017
>A/Victoria/2074/2017
>A/Tasmania/54/2017
>A/Tasmania/50/2017
>A/Tasmania/49/2017
>A/Tasmania/48/2017
>A/Tasmania/47/2017
>A/Tasmania/45/2017
>A/Tasmania/44/2017
>A/Brisbane/125/2017
>A/Brisbane/124/2017
>A/Brisbane/119/2017
>A/Brisbane/127/2017
>A/Brisbane/126/2017
>A/Canberra/51/2017
>A/Canberra/43/2017
>A/Victoria/652/2017
>A/Victoria/651/2017
>A/Victoria/650/2017
>A/Victoria/649/2017
>A/Victoria/643/2017
>A/Victoria/640/2017
>A/Victoria/639/2017
>A/Victoria/632/2017
>A/Victoria/631/2017
>A/Victoria/629/2017
>A/Victoria/626/2017
>A/Sydney/165/2017
>A/Sydney/164/2017
>A/Canberra/47/2017
>A/Victoria/648/2017
>A/Victoria/647/2017
>A/Victoria/646/2017
>A/Tasmania/1003/2017
>A/Tasmania/1002/2017
>A/Townsville/1004/2017
>A/Brisbane/1022/2017
>A/Brisbane/1019/2017
>A/Sydney/1100/2017
>A/Sydney/1093/2017
>A/Sydney/1091/2017
>A/Sydney/1081/2017
>A/Sydney/1071/2017
>A/Sydney/1063/2017
>A/Sydney/1060/2017
>A/Sydney/1057/2017
>A/Sydney/1049/2017
>A/Sydney/1047/2017
>A/Townsville/1005/2017
>A/Sydney/1058/2017
>A/Townsville/1006/2017
>A/Brisbane/1027/2017
>A/Hong Kong/4801/2014 (vaccine 2017/2018)
