# Supplementary material for: Prediction of influenza vaccine effectiveness for the influenza season 2017/18 in the US
Source: F1000Res. 2017 Nov 29;6:2067. [Version 1] doi: 10.12688/f1000research.13198.1 (PMC5795273; doi:10.12688/f1000research.13198.1)
Supplement: Supplementary file 2 [file f1000research-6-14319-s0001.tgz › 8808346a-d226-4ce8-bd2c-453917057511.txt]

>A/California/75/2017
>A/Idaho/26/2017
>A/Alaska/36/2017
>A/Connecticut/26/2017
>A/Michigan/273/2017
>A/Massachusetts/14/2017
>A/Arizona/48/2017
>A/Hawaii/38/2017
>A/Hawaii/37/2017
>A/Nebraska/07/2017
>A/Alaska/37/2017
>A/Alaska/34/2017
>A/Alaska/46/2017
>A/Alaska/45/2017
>A/Florida/55/2017
>A/New Jersey/28/2017
>A/Alaska/22/2017
>A/Florida/51/2017
>A/Connecticut/27/2017
>A/Texas/280/2017
>A/Ohio/33/2017
>A/Wisconsin/319/2017
>A/California/65/2017
>A/California/64/2017
>A/California/63/2017
>A/Wisconsin/316/2017
>A/Alaska/23/2017
>A/Michigan/270/2017
>A/Wisconsin/317/2017
>A/Michigan/275/2017
>A/Florida/48/2017
>A/California/60/2017
>A/Alaska/25/2017
>A/Ohio/23/2017
>A/Ohio/22/2017
>A/Ohio/21/2017
>A/Ohio/20/2017
>A/Ohio/19/2017
>A/Ohio/17/2017
>A/Ohio/15/2017
>A/Ohio/14/2017
>A/Ohio/13/2017
>A/Alaska/44/2017
>A/Alaska/43/2017
>A/Alaska/42/2017
>A/Alaska/41/2017
>A/Alaska/40/2017
>A/Alaska/38/2017
>A/Alaska/35/2017
>A/Wisconsin/318/2017
>A/Arizona/47/2017
>A/Florida/50/2017
>A/Alaska/24/2017
>A/Ohio/32/2017
>A/Ohio/31/2017
>A/Michigan/274/2017
>A/Wyoming/18/2017
>A/Hawaii/35/2017
>A/Hawaii/34/2017
>A/Washington/294/2017
>A/Florida/47/2017
>A/Arizona/46/2017
>A/Arizona/45/2017
>A/Michigan/271/2017
>A/Florida/46/2017
>A/Texas/283/2017
>A/Texas/282/2017
>A/North Dakota/20/2017
>A/Pennsylvania/262/2017
>A/Pennsylvania/257/2017
>A/Alaska/51/2017
>A/Iowa/25/2017
>A/Mississippi/19/2017
>A/Mississippi/18/2017
>A/Mississippi/17/2017
>A/Florida/59/2017
>A/Michigan/276/2017
>A/Wisconsin/321/2017
>A/Louisiana/50/2017
>A/Louisiana/49/2017
>A/Louisiana/48/2017
>A/Hawaii/42/2017
>A/Ohio/37/2017
>A/Ohio/36/2017
>A/California/68/2017
>A/California/67/2017
>A/Texas/282/2017
>A/Alaska/47/2017
>A/Montana/14/2017
>A/Maryland/40/2017
>A/Alaska/50/2017
>A/Alaska/49/2017
>A/North Dakota/21/2017
>A/Pennsylvania/260/2017
>A/Pennsylvania/261/2017
>A/Pennsylvania/259/2017
>A/Pennsylvania/258/2017
>A/Michigan/278/2017
>A/Hawaii/41/2017
>A/Mississippi/17/2017
>A/South Dakota/26/2017
>A/New Jersey/30/2017
>A/Iowa/24/2017
>A/Iowa/23/2017
>A/Alaska/48/2017
>A/Missouri/28/2017
>A/Florida/58/2017
>A/Wisconsin/320/2017
>A/Florida/57/2017
>A/Florida/53/2017
>A/Florida/52/2017
>A/Hong Kong/4801/2014 (vaccine 2017/2018)
>A/Hong Kong/4801/2014 (vaccine 2017/2018) mut L194P
