# Supplementary material for: Prediction of influenza vaccine effectiveness for the influenza season 2017/18 in the US
Source: F1000Res. 2017 Nov 29;6:2067. [Version 1] doi: 10.12688/f1000research.13198.1 (PMC5795273; doi:10.12688/f1000research.13198.1)
Supplement: Supplementary file 3 [file f1000research-6-14319-s0002.tgz]

Archive with 1 entries (1 files):
- 67e5c3c2-f993-42da-adfa-565334c1a608.tif
